# Supplementary material for: Post-Stroke Rehabilitation: Neurophysiology Processes of Bilateral Movement Training and Interlimb Coupling—A Systematic Review
Source: J Clin Med. 2025 May 27;14(11):3757. doi: 10.3390/jcm14113757 (PMC12156210; doi:10.3390/jcm14113757)
Supplement: Supplementary file 1 [file jcm-14-03757-s001.zip]

Archive with 2 entries (2 files):
- jcm-3530459-supplementary file S1.pdf
- jcm-3530459-supplementary file S2.pdf
